# Supplementary material for: Metastasising Fibroblasts Show an HDAC6-Dependent Increase in Migration Speed and Loss of Directionality Linked to Major Changes in the Vimentin Interactome
Source: Int J Mol Sci. 2022 Feb 10;23(4):1961. doi: 10.3390/ijms23041961 (PMC8880509; doi:10.3390/ijms23041961)
Supplement: Supplementary file 1 [file ijms-23-01961-s001.zip]

Archive with 5 entries (5 files):
- Supplementary Dataset S1.xlsx
- Supplementary Files.pdf
- Supplementary film S1_Bjhtert, substack.avi
- Supplementary film S2_BjhtertSV40TRas, substack.avi
- Supplementary film S3_BjhtertSV40TRas + Tubacin, substack.avi
