# Supplementary material for: Metastasising Fibroblasts Show an HDAC6-Dependent Increase in Migration Speed and Loss of Directionality Linked to Major Changes in the Vimentin Interactome
Source: Int J Mol Sci. 2022 Feb 10;23(4):1961. doi: 10.3390/ijms23041961 (PMC8880509; doi:10.3390/ijms23041961)
Supplement: Supplementary file 1 [file ijms-23-01961-s001.zip › Supplementary Dataset S1.xlsx]

## Sheet: Sheet1
	Gene Name	Protein IDs
	SEPTIN2	Q15019
	AAAS	F8VZ44
	AATF	A0A7P0Z4N2
	ABCF1	H0YGW7
	ACLY	P53396
	ACTA1	P68133
	ACTG1	P63261
	ACTN1	A0A7I2V4Y4
	ACTN4	O43707
	ACTR2	P61160
	ACTR3	P61158
	AHCTF1	Q8WYP5
	AHCY	P23526
	AHNAK	Q09666
	ALDOA	P04075
	ALYREF	Q86V81
	ANPEP	P15144
	ANXA2	P07355
	AQR	O60306
	ARF1	F5H423
	ARHGDIA	J3KTF8
	ATAD3A	Q9NVI7
	ATIC	P31939
	ATP1A1	P05023
	ATP5A1	P25705
	ATP5B	P06576
	ATP5O	A0A494C0K9
	ATP6V1A	P38606
	ATP6V1B2	P21281
	ATP6V1E1	P36543
	B2M	P61769
	BAG2	O95816
	BCAS2	O75934
	BCLAF1	A0A1W2PQ43
	BMS1	Q14692
	BOP1	Q14137
	BRIX1	Q8TDN6
	BTF3	A0A7I2YQL2
	BUD31	P41223
	CANX	A0A7P0Z4D6
	CAP1	Q01518
	CAPZA1	P52907
	CBX3	Q13185
	CCT2	P78371
	CCT3	B4DUR8
	CCT4	P50991
	CCT5	P48643
	CCT6A	P40227
	CCT7	Q99832
	CCT8	P50990
	CD109	Q6YHK3
	CD44	H0YD13
	CEP170	Q5SW79
	CFL1	P23528
	CHCHD3	C9JRZ6
	CHTOP	X6R700
	CIRH1A	Q969X6
	CKAP4	Q07065
	CLIC1	O00299
	CLIC4	Q9Y696
	CLTA	P09496
	CLTC	A0A087WVQ6
	COL12A1	D6RGG3
	COL6A1	A0A087X0S5
	COL6A2	P12110
	COL6A3	P12111
	COPG1	Q9Y678
	CORO1C	Q9ULV4
	COX4I1	H3BN72
	COX5A	P20674
	COX5B	P10606
	CRNKL1	Q5JY65
	CSE1L	P55060
	CSTF2	E9PID8
	CUTA	O60888
	CYB5R3	P00387
	DBN1	Q16643
	DCAF13	A0A087WT20
	DDOST	A0A0C4DGS1
	DDX1	A0A7I2V430
	DDX10	Q13206
	DDX17	A0A1X7SBZ2
	DDX18	Q9NVP1
	DDX21	Q9NR30
	DDX39B	Q13838
	DDX3X	A0A0D9SFB3
	DDX5	J3KTA4
	DDX50	Q9BQ39
	DDX56	G3V0G3
	DHX15	O43143
	DHX9	Q08211
	DKC1	O60832
	DNAJA1	P31689
	DNTTIP2	Q5QJE6
	DYNC1H1	A0A7P0TAW9
	DYNC1I2	Q13409
	EBNA1BP2	H7C2Q8
	EDC4	Q6P2E9
	EEF1A1	P68104
	EEF1B2	P24534
	EEF1D	E9PK01
	EEF1G	P26641
	EEF2	P13639
	EFTUD2	Q15029
	EIF2AK2	A0A7P0TAL9
	EIF3A	Q14152
	EIF3D	O15371
	EIF3I	A0A7I2V5V8
	EIF3M	E9PRI2
	EIF4A1	P60842
	EIF4A3	P38919
	EIF5A	I3L397
	EIF5B	A0A087WUT6
	EIF6	P56537
	EMD	P50402
	EMILIN1	Q9Y6C2
	ENO1	P06733
	ENY2	Q9NPA8
	ERH	P84090
	ERLIN1	O75477
	ESYT1	Q9BSJ8
	FASN	A0A0U1RQF0
	FAU	E9PR30
	FBL	M0QXL5
	FBLN2	P98095
	FBN2	P35556
	FLNA	Q60FE5
	FLNB	O75369
	FLOT1	O75955
	FLOT2	J3QLD9
	FN1	P02751
	FTSJ3	Q8IY81
	G3BP1	A0A7I2YQN9
	G6PD	P11413
	GANAB	Q14697
	GAPDH	P04406
	GARS	A0A6Q8PGW4
	GDI2	P50395
	GLB1	P16278
	GLTSCR2	Q9NZM5
	GNAI2	P04899
	GNAI3	P08754
	GNB2L1	P63244
	GNL3	Q9BVP2
	GPI	P06744
	GTPBP4	Q9BZE4
	H1FX	Q92522
	H2AFV	Q71UI9
	H2AFY	O75367
	HADHB	P55084
	HDLBP	A0A024R4E5
	HEATR1	Q5T3Q7
	HINT1	P49773
	HIST1H1B	P16401
	HIST1H1C	P16403
	HIST1H1E	P10412
	HIST1H2AA	Q96QV6
	HIST1H2AC	Q93077
	HIST1H2BM	Q99879
	HIST1H3A	P68431
	HIST1H4A	P62805
	HIST2H2AA3	Q6FI13
	HIST2H2BE	Q16778
	HIST2H3PS2	Q5TEC6
	HLA-A	Q5SUL5
	HLA-B	Q2L6G2
	HLA-B.1	Q5SS57
	HLA-C.1	O19617
	HMGB1	P09429
	HNRNPA1	A0A7I2YQX9
	HNRNPA2B1	P22626
	HNRNPAB	D6R9P3
	HNRNPC	G3V4W0
	HNRNPF	P52597
	HNRNPH1	G8JLB6
	HNRNPH2	P55795
	HNRNPH3	P31942
	HNRNPK	P61978
	HNRNPL	M0QXS5
	HNRNPM	P52272
	HNRNPR	O43390
	HNRNPU	A0A1W2PPS1
	HNRNPUL1	M0R3F1
	HNRNPUL2-BSCL2	H3BQZ7
	HP1BP3	Q5SSJ5
	HSP90AA1	P07900
	HSP90AB1	P08238
	HSP90B1	A0A7P0TAE1
	HSPA1B	A0A0G2JIW1
	HSPA4	A0A087WYC1
	HSPA5	A0A7P0TB36
	HSPA8	P11142
	HSPA9	A0A7I2V2G2
	HSPB1	P04792
	HSPD1	P10809
	HSPE1	P61604
	HSPG2	P98160
	IGF2BP2	F8W930
	ILF2	Q12905
	ILF3	Q12906
	IMMT	B9A067
	IMP3	Q9NV31
	IMP4	Q96G21
	IMPDH2	A0A7I2V2T3
	ISG15	P05161
	ITGB1	H7C4K3
	KHDRBS1	Q07666
	KHSRP	A0A087WTP3
	KIF23	A0A2U3TZL8
	KPNA2	A0A7I2V3Z3
	KPNB1	Q14974
	KRR1	Q13601
	KRT18	P05783
	LAP3	P28838
	LASP1	Q14847
	LDHA	P00338
	LDHB	P07195
	LGALS1	P09382
	LIMA1	F8VQE1
	LMNA	A0A6Q8PFJ0
	LMNB1	P20700
	LMNB2	Q03252
	LOXL2	Q9Y4K0
	LRRC59	Q96AG4
	MAGOHB	Q96A72
	MAK16	Q9BXY0
	MAP4	E7EVA0
	MATR3	A0A0R4J2E8
	MCM2	P49736
	MCM3	P25205
	MCM4	A0A3B3IU45
	MCM6	Q14566
	MCM7	P33993
	MDH1	B9A041
	MDH2	P40926
	MFAP1	P55081
	MKI67	P46013
	MME	P08473
	MMP1	P03956
	MPHOSPH10	O00566
	MRTO4	Q9UKD2
	MSN	P26038
	MTHFD1	V9GYY3
	MVP	Q14764
	MX1	A0A7P0T9R0
	MX2	P20592
	MYBBP1A	Q9BQG0
	MYH10	P35580
	MYH9	P35579
	MYL12A	J3QRS3
	MYL6.1	P60660
	MYO1B	E9PDF6
	MYO1C	F5H6E2
	NAMPT	A0A7P0T862
	NAP1L1	F8VY35
	NASP	P49321
	NAT10	Q9H0A0
	NCL	A0A7I2V5M5
	NDC1	Q9BTX1
	NEU1	Q99519
	NHP2L1	P55769
	NID2	Q14112
	NIFK	Q9BYG3
	NME1-NME2	Q32Q12
	NOL10	Q9BSC4
	NOL11	Q9H8H0
	NOL6	Q9H6R4
	NOL7	Q9UMY1
	NOL9	Q5SY16
	NOLC1	A0A0A0MRM9
	NONO	A0A7I2V4J2
	NOP2	P46087
	NOP56	O00567
	NOP58	Q9Y2X3
	NPM1	A0A7I2YQC0
	NSA2	O95478
	NT5E	P21589
	NUMA1	Q14980
	NUP107	P57740
	NUP133	Q8WUM0
	NUP153	P49790
	NUP155	E9PF10
	NUP160	Q12769
	NUP188	Q5SRE5
	NUP205	Q92621
	NUP214	A0A494C1F2
	NUP35	Q8NFH5
	NUP37	Q8NFH4
	NUP43	Q8NFH3
	NUP54	Q7Z3B4
	NUP62	M0QXN5
	NUP85	Q9BW27
	NUP88	Q99567
	NUP93	Q8N1F7
	NUP98	P52948
	OAS2	F8W1C5
	P4HB	A0A7P0T8J3
	PABPC1	E7EQV3
	PARP1	P09874
	PCBP1	Q15365
	PCBP2	F8VZX2
	PCNA	P12004
	PDIA3	P30101
	PDIA6	Q15084
	PELP1	Q8IZL8
	PES1	B5MCF9
	PFN1	P07737
	PGAM1	P18669
	PGK1	P00558
	PHB	P35232
	PHB2	Q99623
	PHGDH	A0A286YF22
	PHPT1	Q9NRX4
	PKM	P14618
	PLEC	Q15149
	PLOD1	Q02809
	PML	P29590
	PNN	Q9H307
	POLR2A	A0A6Q8PGB0
	POLR2B	C9J2Y9
	POLR2C	P19387
	PPAN-P2RY11	A0A0A6YYI3
	PPIA	P62937
	PPP1CB	P62140
	PPP2R1A	P30153
	PRDX1	A0A0A0MSI0
	PRDX2	P32119
	PRDX3	P30048
	PRDX5	P30044
	PRDX6	P30041
	PRKAR1A	P10644
	PRKDC	P78527
	PRPF19	Q9UMS4
	PRPF8	Q6P2Q9
	PRPS2	P11908
	PSMA2	A0A024RA52
	PSMA5	P28066
	PSMC2	C9JX88
	PSMC3	R4GNH3
	PSMC4	P43686
	PSMC6	A0A087X2I1
	PSMD1	A0A7I2V4X0
	PSMD11	O00231
	PSMD12	O00232
	PSMD2	Q13200
	PSMD6	Q15008
	PSME2	A0A087X1Z3
	PTMA	B8ZZQ6
	PTRF	Q6NZI2
	PWP2	Q15269
	QARS	P47897
	RAB11A	H3BMH2
	RAB5C	P51148
	RAB7A	A0A6Q8PG52
	RACGAP1	Q9H0H5
	RAE1	E9PQ57
	RALY	Q9UKM9
	RAN	P62826
	RANBP1	C9JXG8
	RANBP2	P49792
	RANGAP1	P46060
	RAP1B	P61224
	RBBP4	Q09028
	RBM14	Q96PK6
	RBM3	P98179
	RBM39	G3XAC6
	RBM8A	Q9Y5S9
	RPF1	Q9H9Y2
	RPF2	Q9H7B2
	RPL10	P27635
	RPL10A	P62906
	RPL11	P62913
	RPL12	P30050
	RPL13	P26373
	RPL13A	P40429
	RPL14	P50914
	RPL15	P61313
	RPL17	A0A087WXM6
	RPL18	J3QQ67
	RPL18A	M0R117
	RPL19	J3QR09
	RPL21	P46778
	RPL22	P35268
	RPL23	P62829
	RPL23A	H7BY10
	RPL24	P83731
	RPL26	P61254
	RPL27	P61353
	RPL27A	P46776
	RPL28	H0YKD8
	RPL29	A0A3B3ITT5
	RPL3	P39023
	RPL30	E5RI99
	RPL31	P62899
	RPL32	D3YTB1
	RPL34	P49207
	RPL35	P42766
	RPL35A	P18077
	RPL36	Q9Y3U8
	RPL36A	J3KQN4
	RPL37A	C9J4Z3
	RPL38	P63173
	RPL4	P36578
	RPL5	P46777
	RPL6	Q02878
	RPL7	P18124
	RPL7A	P62424
	RPL7L1	Q6DKI1
	RPL8	P62917
	RPL9	P32969
	RPLP0	P05388
	RPLP1	P05386
	RPLP2	P05387
	RPN1	P04843
	RPN2	P04844
	RPS10	P46783
	RPS11	P62280
	RPS12	P25398
	RPS13	P62277
	RPS14	A0A2R8Y811
	RPS15	K7ELC2
	RPS15A	P62244
	RPS16	P62249
	RPS17	H3BNC9
	RPS18	P62269
	RPS19	P39019
	RPS2	P15880
	RPS20	P60866
	RPS21	P63220
	RPS23	P62266
	RPS24	E7ETK0
	RPS25	P62851
	RPS26	P62854
	RPS27	P42677
	RPS27A	P62979
	RPS28	P62857
	RPS29	P62273
	RPS3	P23396
	RPS3A	P61247
	RPS4X	P62701
	RPS5	M0R0F0
	RPS6	P62753
	RPS7	P62081
	RPS8	P62241
	RPS9	P46781
	RPSA	C9J9K3
	RRBP1	Q9P2E9
	RRS1	Q15050
	RSL1D1	O76021
	RSL24D1	Q9UHA3
	RTCB	Q9Y3I0
	RUVBL1	Q9Y265
	RUVBL2	Q9Y230
	S100A11	P31949
	SAFB	Q15424
	SDCBP	G5EA09
	SEC13	P55735
	SEC16A	A0A0C4DH09
	SEC22B	O75396
	SEH1L	Q96EE3
	SERBP1	Q8NC51
	SERPINH1	P50454
	SF3B2	Q13435
	SF3B3	Q15393
	SFPQ	P23246
	SLC25A3	F8VVM2
	SLC25A5	P05141
	SLC25A6	P12236
	SND1	Q7KZF4
	SNRNP200	O75643
	SNRPD1	P62314
	SNRPD2	P62316
	SNRPD3	P62318
	SNRPE	P62304
	SNRPF	P62306
	SNRPG	Q49AN9
	SNRPN	J3QLE5
	SNW1	Q13573
	SOD2	P04179
	SON.1	P18583
	SP100	E9PHV6
	SQSTM1	Q13501
	SRRM2	Q9UQ35
	SRSF3	P84103
	SRSF6	A0A590UJK4
	STAT1	A0A669KB68
	STMN1	P16949
	STOML2	Q9UJZ1
	SUN1	E9PHI4
	SUN2	Q9UH99
	SURF4	Q5T8U5
	SYNE2	G3V5X4
	TAGLN2	P37802
	TARDBP	Q13148
	TBCA	E5RIW3
	TBL3	Q12788
	TCEB2	A0A0B4J296
	TCOF1	Q13428
	TCP1	P17987
	TEX10	Q9NXF1
	TFRC	P02786
	TGFBI	Q15582
	TGM2	P21980
	THRAP3	A0A3B3ITZ9
	TKT	P29401
	TLN1	Q9Y490
	TMEM43	Q9BTV4
	TMPO	P42166
	TMSB10	P63313
	TNC	P24821
	TOP1	P11387
	TOP2A	P11388
	TP53	A0A0U1RQC9
	TPI1	P60174
	TPM2	Q5TCU3
	TPM3	A0A087WWU8
	TPM4	P67936
	TPR	P12270
	TRA2B	P62995
	TRIM28	Q13263
	TUBA1B	P68363
	TUBB	Q5JP53
	TUBB2B	Q9BVA1
	TUBB4B	P68371
	TUBB6	Q9BUF5
	TUFM	P49411
	UBA1	P22314
	UGGT1	Q9NYU2
	UTP14A	Q9BVJ6
	UTP15	Q8TED0
	UTP18	Q9Y5J1
	UTP3	Q9NQZ2
	UTP6	Q9NYH9
	VARS	P26640
	VCP	P55072
	VDAC1	P21796
	VDAC2	P45880
	VIM	P08670
	WDR1	O75083
	WDR12	Q9GZL7
	WDR18	U3KQC1
	WDR3	Q9UNX4
	WDR36	A0A0A0MTB8
	WDR43	Q15061
	WDR46	O15213
	WDR75	Q8IWA0
	XAB2	Q9HCS7
	XRCC5	P13010
	XRCC6	P12956
	YBX1	H0Y449
	YWHAB	P31946
	YWHAE	P62258
	YWHAQ	E9PG15
	YWHAZ	P63104
	ZNF326	Q5BKZ1
